# Supplementary material for: The Neuron Navigators: Structure, function, and evolutionary history
Source: Front Mol Neurosci. 2023 Jan 12;15:1099554. doi: 10.3389/fnmol.2022.1099554 (PMC9877351; doi:10.3389/fnmol.2022.1099554)
Supplement: Supplementary file 1 [file Table_1.XLSX]

## Sheet: contents
Sheet name	Description	Identifier	Notes
unc-53 mRNAs	unc-53 mRNA variants		Ensembl Canonical unc-53 is isoform C
unc-53 C cDNA	Exons and encoded aa in unc-53 isoform C	NM_001026999.8	blue text indicates non-integer aa (D) or aa encoded across splice junction (E)
unc-53 iso.C feat	Positions of unc-53 isoform C protein features	NP_001022170.1	Features listed from multiple previous papers and algorithms
unc-53 FASTA	Amino acid sequence of unc-53 isoform C	NP_001022170.1	FASTA format, suitable for protein analysis software
Search tools:
InterProScan	https://www.ebi.ac.uk/interpro/search/sequence/		mobidb-lite annotated only if >50 aa
CD-Search	https://www.ncbi.nlm.nih.gov/Structure/cdd/wrpsb.cgi		cutoff<10E-03
DeepCoil2	https://toolkit.tuebingen.mpg.de/tools/deepcoil2		cutoff>0.35
cNLS Mapper	https://nls-mapper.iab.keio.ac.jp/cgi-bin/NLS_Mapper_form.cgi		cutoff>5
ExPasy ScanProSite	https://prosite.expasy.org/scanprosite/
ExPasy ProtParam	https://web.expasy.org/protparam/
ExPasy Sim	https://web.expasy.org/sim/
NCBI Blast	https://blast.ncbi.nlm.nih.gov/Blast.cgi
mobiDB-lite	part of the InterProScan suite		cutoff ≥ 50 aa length IDR

## Sheet: unc-53 mRNAs
gene/mRNA	exons (tot/cod)	identifiers	mRNA nt	coding nt	protein aa	notes	size (genom)	chromosome (incl. UTRs)	source/reference
unc-53 isoform c	23/	Q7YSI9-1 F45E10.1c.1 NM_001026999.8 NP_001022170.1	5200	4965	1654	Ensembl canonical; used in AlphaFold
unc-53 isoform a	22/	Q7YSI9-2 F45E10.1a.1	5078		1583				Maes et al. (2002)
unc-53 isoform b	22/	Q7YSI9-3 F45E10.1b.1	4886		1549
unc-53 isoform d	20/	Q7YSI9-5 F45E10.1d.1	4760		1520
unc-53 isoform e	15/	Q7YSI9-4 F45E10.1e.1	3705		1234

## Sheet: unc-53 C cDNA
Exon	cDNA (pos)	cDNA (nt)	protein (aa)	protein (pos)	Prot feat 1	Prot feat 2	Prot feat 3	Prot feat 4	Prot feat 5
1	1-30	30	10	1-10
2	31-148	118	39.3333	11-49.1
3	149-207	59	19.6667	50.1-69
4	208-280	73	24.3333	70-93.1
5	281-422	142	47.3333	94.1-140.2
6	423-541	119	39.6667	141.2-180.1
7	542-700	159	53	181.1-233.1
8	701-1113	413	137.667	234.1-371
9	1114-1281	168	56	372-427
10	1282-1410	129	43	428-470
11	1411-1546	136	45.3333	471-515.1
12	1547-1732	186	62	516.1-577.1
13	1733-1858	126	42	578.1-619.1
14	1859-1970	112	37.3333	620.1-656.2
15	1971-2054	84	28	657.2-684.2
16	2055-2389	335	111.667	685.2-796.1
17	2390-2512	123	41	797.1-837.1
18	2513-2725	213	71	838.1-908.1
19	2726-2808	83	27.6667	909.1-936
20	2809-3141	333	111	937-1047
21	3142-3279	138	46	1048-1093
22	3280-4741	1462	487.333	1094-1580.1
23	4742-4965	224	74.6667	1581.1-1655
	total:	4965	1655
			(incl. stop)

## Sheet: unc-53 iso.C feat
position (aa)	length	feature	score	notes	source/reference
6-115	110	CH domain		calponin homology; single CH may bind actin	InterProScan
6-115	110	CH domain	15.833	calponin homology; single CH may bind actin	Expasy ScanProsite
8-114	107	CH_NAV2-like	4.49e-36	calponin homology; single CH may bind actin	CD-Search (NCBI)
87-113	27	putative actin-binding domain		ABD by homology to alpha-actinin	Coy et al. (2002)
128-261	134	intrinsically disordered IDR1		assembly and disassembly of microfilaments and microtubules	InterPro/mobiDB-lite
138-146	9	SxIP motif (AVSKLPSPR)		binds EB proteins	Jiang et al., 2012
166-438	273	Ser-rich region SRR1	15.501	low complexity	Expasy ScanProSite
274-364	91	intrinsically disordered IDR2		assembly and disassembly of microfilaments and microtubules	InterPro/mobiDB-lite
308-337	30	bipartite NLS	5.6	score of 3, 4, or 5 localized to both the nucleus and the cytoplasm	cNLS Mapper
381-440	60	intrinsically disordered IDR3		assembly and disassembly of microfilaments and microtubules	InterPro/mobiDB-lite
436-602	167	PHA03247 super family	9.71e-05	large tegument protein UL36; Provisional; Simplexvirus	CD-Search (NCBI)
	480	MTB - no significant homology		mNAV1 microtubule-binding domain (Martínez-López et al., 2005)	BlastP
	229	CSID - no significant homology		defined by deletion analysis of hNAV2.i2; adjusted for NAV2.i5	Muley et al. (2008)
661-920	260	Ser-rich region SRR2	12.221	low complexity	Expasy ScanProSite
747-799	53	intrinsically disordered IDR4		assembly and disassembly of microfilaments and microtubules	InterPro/mobiDB-lite
967-1009	43	coiled-coil domain CC*1	0.496	mediate a plethora of biological interactions	DeepCoil2
1058-1099	42	Ser-rich region SRR3	9.906	low complexity	Expasy ScanProSite
1131-1175	45	coiled-coil domain CC*2	0.687	mediate a plethora of biological interactions	DeepCoil2
1148-1205	58	DivIC	0.000211	Septum formation initiator; DivIC from B. subtilis	CD-Search (NCBI)
1221-1621	401	AAA expanded		domain implied by AlphaFold	AlphaFold
1346-1472	127	MoxR super family	0.00207	MoxR-like ATPase [General function prediction only]	CD-Search (NCBI)
1352-1467	116	AAA		AAA - ATPases associated with a variety of cellular activities	InterProScan
1371-1378	8	Walker A motif (P-loop)		ATP/GTP binding	InterProScan
1430-1435	6	Walker B motif		ATP/GTP binding	InterProScan
1654 total
pI = 9.48
MW = 181426.82
2385 total
pI = 8.92
MW = 255648.00
*Could not confirm the first LKK site (following the CH domain) shown in Stringham & Schmidt (2009)
*Could not confirm the polyproline putative SH3-binding sites shown in Stringham & Schmidt (2009)

## Sheet: unc-53 FASTA
Unc-53 isoform c FASTA
MTTSNVELIPIYTDWANRHLSKGSLSKSIRDISNDFRDYRLVSQLINVIVPINEFSPAFTKRLAKITSNL DGLETCLDYLKNLGLDCSKLTKTDIDSGNLGAVLQLLFLLSTYKQKLRQLKKDQKKLEQLPTSIMPPAVS KLPSPRVATSATASATNPNSNFPQMSTSRLQTPQSRISKIDSSKIGIKPKTSGLKPPSSSTTSSNNTNSF RPSSRSSGNNNVGSTISTSAKSLESSSTYSSISNLNRPTSQLQKPSRPQTQLVRVATTTKIGSSKLAAPK AVSTPKLASVKTIGAKQEPDNSGGGGGGMLKLKLFSSKNPSSSSNSPQPTRKAAAVPQQQTLSKIAAPVK SGLKPPTSKLGSATSMSKLCTPKVSYRKTDAPIISQQDSKRCSK…
