# Supplementary material for: The Neuron Navigators: Structure, function, and evolutionary history
Source: Front Mol Neurosci. 2023 Jan 12;15:1099554. doi: 10.3389/fnmol.2022.1099554 (PMC9877351; doi:10.3389/fnmol.2022.1099554)
Supplement: Supplementary file 2 [file Table_2.XLSX]

## Sheet: contents
Sheet name	Description	Identifier	Notes
sick mRNAs	sick mRNA variants
sick tvJ cDNA	Exons and encoded aa in sickie-tvJ		blue text indicates non-integer aa (D) or aa encoded across splice junction (E)
sick J feat	Positions of sickie isoform J protein features		Features listed from multiple previous papers and algorithms
sick B feat	Positions of sickie isoform B protein features		Features listed from multiple previous papers and algorithms
sick J FASTA	Amino acid sequence of sickie isoform J		FASTA format, suitable for protein analysis software
sick B FASTA	Amino acid sequence of sickie isoform B		FASTA format, suitable for protein analysis software
Search tools:
InterProScan	https://www.ebi.ac.uk/interpro/search/sequence/		mobidb-lite annotated only if >50 aa
CD-Search	https://www.ncbi.nlm.nih.gov/Structure/cdd/wrpsb.cgi		cutoff<10E-03
DeepCoil2	https://toolkit.tuebingen.mpg.de/tools/deepcoil2		cutoff>0.35
cNLS Mapper	https://nls-mapper.iab.keio.ac.jp/cgi-bin/NLS_Mapper_form.cgi		cutoff>5
ExPasy ScanProSite	https://prosite.expasy.org/scanprosite/
ExPasy ProtParam	https://web.expasy.org/protparam/
ExPasy Sim	https://web.expasy.org/sim/
NCBI Blast	https://blast.ncbi.nlm.nih.gov/Blast.cgi
mobiDB-lite	part of the InterProScan suite		cutoff ≥ 50 aa length IDR

## Sheet: sick mRNAs
gene/mRNA	exons (tot/cod)	identifiers	mRNA nt	coding nt	protein aa	notes	size (genom)	chromosome (incl. UTRs)	source/reference
sickie tv- J isoform J sick-RJ	15/15	FBtr0329846 NM_001273678.1 NP_001260607.1	9896	8124	2707	Ensembl canonical
sickie tv-H isoform H sick-RH	16/15	NM_001273674.1 NP_001260603.1	8191		2192	Studied in Abe et al. (2004)
sickie tv-B isoform B sick-RB	16/15	NM_206007.5 NP_995729.2	8096		2197	used in AlphaFold

## Sheet: sick tvJ cDNA
Exon	cDNA (pos)	cDNA (nt)	protein (aa)	protein (pos)	Prot feat 1	Prot feat 2	Prot feat 3	Prot feat 4	Prot feat 5
1	1-1605	1605	535	1-535
2	1606-1776	171	57	536-592
3	1777-2153	377	125.667	593-717.2
4	2154-2284	131	43.6667	718.2-761.1
5	2285-2393	109	36.3333	762.1-797.2
6	2394-3887	1494	498	798.2-1295.2
7	3888-4447	560	186.667	1296.2-1482.1
8	4448-4592	145	48.3333	1483.1-1530.2
9	4593-4895	303	101	1531.2-1631.2
10	4896-5269	374	124.667	1632.2-1756.1
11	5270-5421	152	50.6667	1757.1-1807
12	5422-7268	1847	615.667	1808-2422.2
13	7269-7524	256	85.3333	2423.2-2508
14	7525-8004	480	160	2509-2668
15	8005-8124	120	40	2669-2707
	total:	8124	2708
			(incl. stop)

## Sheet: sick J feat
position (aa)	length	feature	score	notes	source/reference
1-68	68	intrinsically disordered IDR1		assembly and disassembly of microfilaments and microtubules	InterPro/mobiDB-lite
212-246	35	bipartite NLS bNLS1	5.4	score of 3, 4, or 5 localized to both the nucleus and the cytoplasm	cNLS Mapper
531-639	109	CH-domain		calponin homology; single CH may bind actin	InterProScan
531-639	109	CH domain	18.666	calponin homology; single CH may bind actin	Expasy ScanProsite
535-638	104	CH_NAV2-like	3.52e-43	calponin homology; single CH may bind actin	CD-Search (NCBI)
611-637	27	putative actin-binding domain		ABD by homology to alpha-actinin	Coy et al. (2002)
685-707	23	Gln-rich region QRR	12.092	low complexity	Expasy ScanProsite
	480	MTB - no significant homology		mNAV1 microtubule-binding domain (Martínez-López et al., 2005)	BlastP
	229	CSID - no significant homology		defined by deletion analysis of hNAV2.i2; adjusted for NAV2.i5	Muley et al. (2008)
729-1182	454	PHA03247 super family	0.00177	large tegument protein UL36; Provisional; Simplexvirus	CD-Search (NCBI)
745-821	77	intrinsically disordered IDR2		assembly and disassembly of microfilaments and microtubules	InterPro/mobiDB-lite
804-812	9	SxIP motif (IKSGIPSPS) SxIP1		binds EB proteins	Jiang et al., 2012; Abe et al. (2014)
841-1156	316	intrinsically disordered IDR3		assembly and disassembly of microfilaments and microtubules	InterPro/mobiDB-lite
843-994	152	Ser-rich region SRR1	9.906	low complexity	Expasy ScanProsite
893-921	29	bipartite NLS bNLS2	5.5	score of 3, 4, or 5 localized to both the nucleus and the cytoplasm	cNLS Mapper
1099-1107	9	SxIP motif (GSSRLPPPK) SxIP2		binds EB proteins	Jiang et al., 2012
1298-1420	123	intrinsically disordered IDR4		assembly and disassembly of microfilaments and microtubules	InterPro/mobiDB-lite
1333-1341	9	Asn-rich region NRR	9.43	low complexity	Expasy ScanProsite
1380-1408	29	Ser-rich region SRR2	8.555	low complexity	Expasy ScanProsite
1783-1848	66	coiled-coil domain CC*1	0.751	mediate a plethora of biological interactions	DeepCoil2
1965-2021	57	intrinsically disordered IDR5		assembly and disassembly of microfilaments and microtubules	InterPro/mobiDB-lite
1969-1978	10	His-rich region HRR	9.083	low complexity	Expasy ScanProsite
2042-2093	52	coiled-coil domain CC*2	0.646	mediate a plethora of biological interactions	DeepCoil2
2160-2204	45	Pro-rich region PRR	10.805	low complexity	Expasy ScanProsite
2218-2663	446	AAA expanded		domain implied by AlphaFold	AlphaFold
2381-2537	157	AAA+_ATPase		AAA - ATPases associated with a variety of cellular activities	InterProScan
2385-2476	92	AAA_22	9.84e-07	AAA domain	CD-Search (NCBI)
2389-2396	8	Walker A motif (P-loop)		ATP/GTP binding	InterProScan
2455-2460	6	Walker B motif		ATP/GTP binding	InterProScan
2707 total
pI = 8.95
MW = 291253.50
2385 total
pI = 8.92
MW = 255648.00
*Could not confirm the first LKK site (following the CH domain) shown in Stringham & Schmidt (2009)
*Could not confirm the polyproline putative SH3-binding sites shown in Stringham & Schmidt (2009)

## Sheet: sick B feat
position (aa)	length	feature	score	notes	source/reference
21-129	109	CH-domain		calponin homology; single CH may bind actin	InterProScan
21-129	109	CH domain	18.534	calponin homology; single CH may bind actin	Expasy ScanProsite
23-128	106	CH_NAV2-like	2.74e-43	CH domain found in NAV2, NAV3, and similar proteins	CD-Search (NCBI)
101-127	27	putative actin-binding domain	2e-07	ABD by homology to alpha-actinin	Coy et al. (2002)
175-197	23	Gln-rich region QRR	12.092	low complexity	Expasy ScanProsite
219-672	454	PHA03247 super family	0.00169	large tegument protein UL36; Provisional; Simplexvirus	CD-Search (NCBI)
235-311	77	intrinsically disordered IDR1		assembly and disassembly of microfilaments and microtubules	InterPro/mobiDB-lite
294-302	9	SxIP motif (IKSGIPSPS) SxIP1		binds EB proteins	Jiang et al., 2012; Abe et al. (2014)
331-646	316	intrinsically disordered IDR2		assembly and disassembly of microfilaments and microtubules	InterPro/mobiDB-lite
333-484	152	Ser-rich region SRR1	9.906	low complexity	Expasy ScanProsite
383-411	29	bipartite NLS bNLS	5.5	score of 3, 4, or 5 localized to both the nucleus and the cytoplasm	cNLS Mapper
589-597	9	SxIP motif (GSSRLPPPK) SxIP2		binds EB proteins	Jiang et al., 2012
788-910	123	intrinsically disordered IDR3		assembly and disassembly of microfilaments and microtubules	InterPro/mobiDB-lite
	480	MTB - no significant homology		mNAV1 microtubule-binding domain (Martínez-López et al., 2005)	BlastP
	229	CSID - no significant homology		defined by deletion analysis of hNAV2.i2; adjusted for NAV2.i5	Muley et al. (2008)
823-831	9	Asn-rich region NRR (Nx9)	9.43	low complexity	Expasy ScanProsite
870-898	29	Ser-rich region SRR2	8.555	low complexity	Expasy ScanProsite
1273-1339	67	coiled-coil domain CC*1	0.757	mediate a plethora of biological interactions	DeepCoil2
1455-1511	57	intrinsically disordered IDR4		assembly and disassembly of microfilaments and microtubules	InterPro/mobiDB-lite
1459-1468	10	His-rich region HRR	9.083	low complexity	Expasy ScanProsite
1532-1583	52	coiled-coil domain CC*2	0.647	mediate a plethora of biological interactions	DeepCoil2
1650-1694	45	Pro-rich region PRR	10.805	low complexity	Expasy ScanProsite
1708-2153	446	AAA expanded		domain implied by AlphaFold	AlphaFold
1871-2027	157	AAA+_ATPase		AAA - ATPases associated with a variety of cellular activities	InterProScan
1875-1966	92	AAA_22	7.94e-07	AAA domain	CD-Search (NCBI)
1879-1886	8	Walker A motif (P-loop)		ATP/GTP binding	InterProScan
1945-1950	6	Walker B motif		ATP/GTP binding	InterProScan
2197 total
pI = 9.32
MW = 234498.31
2385 total
pI = 8.92
MW = 255648.00
*Could not confirm the first LKK site (following the CH domain) shown in Stringham & Schmidt (2009)
*Could not confirm the polyproline putative SH3-binding sites shown in Stringham & Schmidt (2009)

## Sheet: sick J FASTA
sick isoform J FASTA
MSSQAGKLRPGSSTKPDRNANEENQLGAKPKSQRTDNHHQNQPKMLPHPNYMELEFLATDPTASAQSTAY PDLPVSYATCLVGPPPYRDPLPPTPPPLSQMPSRLLHSAPNTPSRGKVVLSKKERKELSKQLGIDESSIL SSSAQSSPYKGRVSELKNCIARGLFATLHRGSQKSLQQQEERPISQEISPPPPAPESANNNEDVADYSEK LRNLPVRQRKAATSHMENYCLFDPVDFINEKAMRYPSTQAHGLRDPLFSSRQHLVCEDEDELVPEVIYDN EELELEETIIIETSAMPEAESEAEPTAKNSETMSSFDHHNYFIIDPANFPMDIGIPNPYTNEQLVNAKLE QQNLEKLFNELENTASMSNSQESKDTETTSTALVESSTSTNSAS…

## Sheet: sick B FASTA
sick isoform B FASTA
MLARCVSYQGSCDNINGILTRDYAEIYTDWANYYLERAKSKRKVTDLSADCRDGLLLAEVIEAVTSFKVP DLVKKPKNQQQMFDNVNSCLHVLRSQSVGGLENITTNDICAGRLKAVLALFFALSRFKQQAKQTKSIGVG CGGGVGGSSSTLTGSGSVLGIGIGGLRTPGSSLNQDKNQQEQQQQQQQQQTPQQLAQSLENGNEMVNRQI APAYAKVNGGTAIPLPATVMVQRRCPPDKVRPLPPTPNHTPSIPGLGKSGSDFNTSRPNSPPTSNHTIQS LKSGNNNSLRPPSIKSGIPSPSSPQTAPQKHSMLDKLKLFNKEKQQNAVNAASVASKTQIQSKRTSSSSG FSSARSERSDSSLSLNDGHGSQLKPPSISVSSQKPQPKTKQSKL…
