# Supplementary material for: The Neuron Navigators: Structure, function, and evolutionary history
Source: Front Mol Neurosci. 2023 Jan 12;15:1099554. doi: 10.3389/fnmol.2022.1099554 (PMC9877351; doi:10.3389/fnmol.2022.1099554)
Supplement: Supplementary file 3 [file Table_3.XLSX]

## Sheet: contents
Sheet name	Description	Identifiers	Notes
NAV1 mRNAs	NAV1 mRNA variants
NAV1-tv1 cDNA	Exons and encoded aa in NAV1-tv1	CCDS1414.2	blue text indicates non-integer aa (D) or aa encoded across splice junction (E)
NAV1-tv1 feat	Positions of NAV1-tv1 protein features	NP_065176.3	Features listed from multiple previous papers and algorithms
NAV1-tv1 FASTA	Amino acid sequence of NAV1-tv1	NP_065176.3	FASTA format, suitable for protein analysis software
NAV1-tv2 FASTA	Amino acid sequence of NAV1-tv2	NP_001161210.1
NAV1-tv9 FASTA	Amino acid sequence of NAV1-tv9	NP_001376546.1
Search tools:
InterProScan	https://www.ebi.ac.uk/interpro/search/sequence/		mobidb-lite annotated only if >50 aa
CD-Search	https://www.ncbi.nlm.nih.gov/Structure/cdd/wrpsb.cgi		cutoff<10E-03
DeepCoil2	https://toolkit.tuebingen.mpg.de/tools/deepcoil2		cutoff>0.35
cNLS Mapper	https://nls-mapper.iab.keio.ac.jp/cgi-bin/NLS_Mapper_form.cgi		cutoff>5
ExPasy ScanProSite	https://prosite.expasy.org/scanprosite/
ExPasy ProtParam	https://web.expasy.org/protparam/
ExPasy Sim	https://web.expasy.org/sim/
NCBI Blast	https://blast.ncbi.nlm.nih.gov/Blast.cgi
mobiDB-lite	part of the InterProScan suite		cutoff ≥ 50 aa length IDR

## Sheet: NAV1 mRNAs
gene/mRNA	exons (tot/cod)	TSL	identifiers	mRNA nt	coding nt	protein aa	notes	size (genom)	chromosome (incl. UTRs)	source/reference
transcript variant 1; isoform 1; NAV1-202	30/30	5	CCDS1414.2 NM_020443.5 NP_065176.3 ENST00000367296.8 AAL05591.1	11375	5634 (4-5637)	1877	"canonical" NAV1 since Maes et al. (2002); used in AlphaFold	178721	hg38 chr1:201,648,249-201,826,969	Maes et al. 2002
transcript variant 2; isoform 2; NAV1-201	27/27	1	ENST00000367295.5; CCDS53456.1; NM_001167738.2; NP_001161210.1	11645	4452 (157-4608)	1483	"short" isoform	87102	hg38 chr1:201,739,868-201,826,969
transcript variant 9; NAV1-210	34/32	na	ENST00000685211.1 NM_001389617.1, NP_001376546.1	13891	6495 (360-6854)	2164	longest transcript & protein; no CCDS	287843	hg38 chr1:201,539,127-201,826,969
transcript variant 3			NM_001389611.1 NP_001376540.1		4461	1486
transcript variant 4			NM_001389612.1 NP_001376541.1		4428	1475
transcript variant 5			NM_001389613.1 NP_001376542.1		4290	1429
transcript variant 6			NM_001389614.1 NP_001376543.1		4257	1418
transcript variant 7			NP_001376544.1 NM_001389615.1	13687	6291	2096		287843	hg38 chr1:201539127-201826969
transcript variant 8			NM_001389616.1, NP_001376545.1		6324 (249-6572)	2107		287843	hg38 chr1:201,539,127-201826969
NAV1-203	30/29	5	ENST00000367302.5, FLJ12560, FLJ14203, KIAA1151, A0A0A0MRJ3	9685	5493 (781-6273)	1830	no NCBI	200418	hg38 chr1:201,622,927-201,823,344
splice variant	12		exon deleted							Maes et al. 2002
splice variant	17		exon deleted							Maes et al. 2002
NAV1 gene			whole gene AY043013				"NAV1 has undergone several deletions. The N-terminal part, covering exons 1–8 in NAV2 and 1–9 in NAV3, is entirely missing"	135 kb		Maes et al. 2002

## Sheet: NAV1-tv1 cDNA
Exon	cDNA (pos)	cDNA (nt)	protein (aa)	protein (pos)	Prot feat 1	Prot feat 2	Prot feat 3	Prot feat 4	Prot feat 5	Notes
1	1-757	757	252.1	1-252.1	IDR1 (1-59)	bNLS1 (40-68)	IDR2 (114-225)	bNLS2 (183-214)	SxIP1 (170-178)
2	758-860	103	34.1	253.1-286.2	CC1 (255-280)	SRR1 (277-476)
3	861-1226	366	122	287.2-408.2	IDR3 (386-839)	SRR1 (277-476)	MTB (325–804)	CSID (381-544)	PPase (379-385)
4	1227-1365	139	46.1	409.2-455	IDR3 (386-839)	SRR1 (277-476)	MTB (325–804)	CSID (381-544)
5	1366-1663	298	99.1	456-554.1	IDR3 (386-839)	SRR1 (277-476)	MTB (325–804)	CSID (381-544)	bNLS3 (457-487)
6	1664-2357	694	231.1	555.1-785.2	IDR3 (386-839)	SxIP2 (633-641)	MTB (325–804)		bNLS4 (605-635)
7	2358-2804	447	149	786.2-934.2	IDR3 (386-839)	IDR4 (892-991)	MTB (325–804)
8	2805-2846	42	14	935.2-948.2		IDR4 (892-991)
9	2847-2995	149	49.2	949.2-998.1		IDR4 (892-991)
10	2996-3166	171	57	999.1-1055.1
11	3167-3219	53	17.2	1056.1-1073	CC2 (1072-1169)
12	3220-3243	24	8	1074-1081	CC2 (1072-1169)
13	3244-3321	78	26	1082-1107	CC2 (1072-1169)	CC*1 (1085-1152
14	3322-3405	84	28	1108-1135	CC2 (1072-1169)	CC*1 (1085-1152
15	3406-3517	112	37.1	1136-1172.1	CC2 (1072-1169)	CC*1 (1085-1152
16	3518-3639	122	40.2	1173.1-1213		SRR2 (1181-1275)	bNLS5 (1202-1232)
17	3640-3648	9	3	1214-1216		SRR2 (1181-1275)	bNLS5 (1202-1232)
18	3649-3845	197	65.2	1217-1281.2		SRR2 (1181-1275)	bNLS5 (1202-1232)	IDR5 (1244-1306)
19	3846-4038	193	64.1	1282.2-1346	CC3 (1303-1362)	CC*2 (1308-1355)		IDR5 (1244-1306)
20	4039-4207	169	56.1	1347-1402.1		CC*2 (1308-1355)
21	4208-4305	98	32.2	1403.1-1435
22	4306-4401	96	32	1436-1467
23	4402-4561	160	53.1	1468-1520.1
24	4562-4797	236	78.2	1521.1-1599	AAA (1550-1704)	WAM (1558-1565)
25	4798-4952	155	51.2	1600-1650.2	AAA (1550-1704)	WBM (1624-1628)
26	4953-5024	72	24	1651.2-1674.2	AAA (1550-1704)
27	5025-5221	197	65.2	1675.2-1740.1	AAA (1550-1704)
28	5222-5340	119	39.2	1741.1-1780
29	5341-5538	198	66	1781-1846
30	5539-5634	96	31	1847-1877
			1870.7
total		5634	1877

## Sheet: NAV1-tv1 feat
position (aa)	length	feature	score	notes	source/reference
1-59	59	intrinsically disordered IDR1		assembly and disassembly of microfilaments and microtubules	InterPro/mobidb-lite
40-68	29	bipartite NLS bNLS1	5.5	score of 3, 4, or 5 localized to both the nucleus and the cytoplasm	cNLS Mapper
114-225	112	intrinsically disordered IDR2		assembly and disassembly of microfilaments and microtubules	InterPro/mobidb-lite
170-178	9	SxIP motif (KPSRIPRGP) SxIP1		binds EB proteins	Jiang et al., 2012
183-214	32	bipartite NLS bNLS2	6.9	score of 7 or 8 partially localized to the nucleus	cNLS Mapper
255-280	26	coiled-coil domain		mediate a plethora of biological interactions	Maes et al. 2002
277-476	200	Ser-rich SRR1	10.292	low complexity	Expasy ScanProsite
325–804	480	microtubule-binding domain (MTB)		defined by deletion analysis of mNAV1 (328-806)	Martínez-López et al (2005)
379-385	7	PPase (inorganic pyrophosphatase)		hydrolysis of pyrophosphate (PPi)	Expasy ScanProsite
381-544	164	35% identity with NAV2 CSID	1e-20	hNAV2.i2 cytoskeletal-interacting domain (Muley et al., 2008)	BlastP
386-839	454	intrinsically disordered IDR3		assembly and disassembly of microfilaments and microtubules	InterPro/mobidb-lite
457-487	31	bipartite NLS bNLS3	7	score of 7 or 8 partially localized to the nucleus	cNLS Mapper
605-635	31	bipartite NLS bNLS4	6.1	score of 3, 4, or 5 localized to both the nucleus and the cytoplasm	cNLS Mapper
633-641	9	SxIP motif (KSSGIPVKP) SxIP2		binds EB proteins	Jiang et al., 2012
892-991	100	intrinsically disordered IDR4		assembly and disassembly of microfilaments and microtubules	InterPro/mobidb-lite
1072-1169	98	coiled-coil domain		mediate a plethora of biological interactions	Maes et al. 2002
1079-1163	85	SMC_prok_B super family	2.87e-05	chromosome segregation protein SMC	CD-Search (NCBI)
1085-1152	68	coiled-coild domain CC*1	0.817	mediate a plethora of biological interactions	DeepCoil2
1136-1156	21	LKK actin-binding motif (potential)		actin-binding site	Stringham and Schmidt (2009)
1138-1151	14	LKK actin-binding motif (potential)		aligned to consensus	Van Troys et al. (1999)
1148-1155	8	actin-binding domain (putative)		homology to the LKKE actin binding motif	Maes et al. (2002)
1181-1275	95	Ser-rich SRR2	12.221	low complexity	Expasy ScanProsite
1202-1232	31	bipartite NLS bNLS5	5.1	score of 3, 4, or 5 localized to both the nucleus and the cytoplasm	cNLS Mapper
1244-1306	63	intrinsically disordered IDR5			InterPro/mobidb-lite
1251-1254	4	PXXP motif (PSSP)		potential SH3-binding motif	Coy et al. (2002)
1303-1362	60	coiled-coil domain		mediate a plethora of biological interactions	Maes et al. 2002
1308-1355	48	coiled-coild domain CC*2	0.683	mediate a plethora of biological interactions	DeepCoil2
1339-1359	21	LKK actin-binding motif (potential)		actin-binding site	Stringham and Schmidt (2009)
1348-1361	14`	LKK actin-binding motif (potential)		aligned to consensus	Van Troys et al. (1999)
1352-1360	9	actin-binding domain (putative)		homology to the LKKE actin binding motif	Maes et al. (2002)
1412-1822	411	AAA expanded		domain implied by AlphaFold	AlphaFold
1550-1661	112	AAA	0.000119	AAA - ATPases associated with a variety of cellular activities	CD-Search (NCBI)
1550-1704	155	AAA domain		AAA - ATPases associated with a variety of cellular activities	Maes et al. 2002
1550-1704	155	AAA+_ATPase		AAA - ATPases associated with a variety of cellular activities	InterPro
1558-1565	8	ATP/GTP binding site motif A		similar to the P-loop of RAS-like proteins	Maes et al. 2002
1558-1565	8	Walker A motif (P-loop)		ATP/GTP binding	InterProScan
1624-1628	5	Walker B motif		ATP/GTP binding	InterProScan
1632	1	Walker B motif (1 additional aa)		ATP/GTP binding	InterProScan
1877 total
pI = 8.20
MW = 202471.76
*Could not confirm the polyproline putative SH3-binding sites shown in Stringham & Schmidt (2009)
*No strong homology to putative actin-binding domain of NAV2
*No significant similarity to putative basic coiled-coil domain of NAV2
*No putative actin-binding domain (Coy et al., 2002)

## Sheet: NAV1-tv1 FASTA
NAV1 isoform 1 (tv1) FASTA
MLGSSVKSVQPEVELSSGGGDEGADEPRGAGRKAAAADGRGMLPKRAKAPGGGGGMAKASAAELKVFKSG SVDSRVPGGPPASNLRKQKSLTNLSFLTDSEKKLQLYEPEWSDDMAKAPKGLGKVGSKGREAPLMSKTLS KSEHSLFQAKGSPAGGAKTPLAPLAPNLGKPSRIPRGPYAEVKPLSKAPEAAVSEDGKSDDELLSSKAKA QKSSGPVPSAKGQEERAFLKVDPELVVTVLGDLEQLLFSQMLDPESQRKRTVQNVLDLRQNLEETMSSLR GSQVTHSSLEMTCYDSDDANPRSVSSLSNRSSPLSWRYGQSSPRLQAGDAPSVGGSCRSEGTPAWYMHGE RAHYSHTMPMRSPSKLSHISRLELVESLDSDEVDLKSGYMSDSD…

## Sheet: NAV1-tv2 FASTA
NAV1 isoform 2 (tv2) FASTA
MLHLPLPRSGRTVNFPRSWDESSSISSGLSDASDNLSSEEFNASSSLNSLPSTPTASRRNSTIVLRTDSE KRSLAESGLSWFSESEEKAPKKLEYDSGSLKMEPGTSKWRRERPESCDDSSKGGELKKPISLGHPGSLKK GKTPPVAVTSPITHTAQSALKVAGKPEGKATDKGKLAVKNTGLQRSSSDAGRDRLSDAKKPPSGIARPST SGSFGYKKPPPATGTATVMQTGGSATLSKIQKSSGIPVKPVNGRKTSLDVSNSAEPGFLAPGARSNIQYR SLPRPAKSSSMSVTGGRGGPRPVSSSIDPSLLSTKQGGLTPSRLKEPTKVASGRTTPAPVNQTDREKEKA KAKAVALDSDNISLKSIGSPESTPKNQASHPTATKLAELPPTPL…

## Sheet: NAV1-tv9 FASTA
NAV1 isoform 9 (tv9) FASTA
MNGMANVNPASRPHYASAIPVPRASSQTRIPTPGASPQLRPRQAGLALSPQRAASPRLGKAAGPSRNSSP RAFRGRGSPKFAGAVRESAEDGEGPFSSPWNSPRTTPKAALSSRAGSGRIGERQGTQGKKKKAQEGTPVC QTRGRSPSRTSFHGETQIPGAPEGRKPPSCPGKDQRDINYKSSGTPRSLEPDEGAASWASSPVCSPVQGK RPSPSPGAISFSSVHQQSQPVTATVAPFQYRLQTDQKPGPLSQGSWPLDGYAEPLHETEESFSCMDARIV HALLAGRMLGSSVKSVQPEVELSSGGGDEGADEPRGAGRKAAAADGRGMLPKRAKAPGGGGGMAKASAAE LKVFKSGSVDSRVPGGPPASNLRKQKSLTNLSFLTDSEKKLQLY…
