# Supplementary material for: The Neuron Navigators: Structure, function, and evolutionary history
Source: Front Mol Neurosci. 2023 Jan 12;15:1099554. doi: 10.3389/fnmol.2022.1099554 (PMC9877351; doi:10.3389/fnmol.2022.1099554)
Supplement: Supplementary file 4 [file Table_4.XLSX]

## Sheet: contents
Sheet name	Description	Identifier	Notes
NAV2 mRNAs	NAV2 mRNA variants
NAV2-tv2 cDNA	Exons and encoded aa in NAV2-tv2	CCDS7850.1	blue text indicates non-integer aa (D) or aa encoded across splice junction (E)
NAV2-tv2 feat	Positions of NAV2-tv2 protein features	NP_660093.2	Features listed from multiple previous papers and algorithms
NAV2-tv5 cDNA	Exons and encoded aa in NAV2-tv5	CCDS58126.1	blue text indicates non-integer aa (D) or aa encoded across splice junction (E)
NAV2-tv5 feat	Positions of NAV2-tv5 protein features	NP_001231892.1	Features listed from multiple previous papers and algorithms
NAV2-tv2 FASTA	Amino acid sequence of NAV2-tv2 in FASTA	NP_660093.2	FASTA format, suitable for protein analysis software
NAV2-tv5 FASTA	Amino acid sequence of NAV2-tv2 in FASTA	NP_001231892.1	FASTA format, suitable for protein analysis software
Search tools:
InterProScan	https://www.ebi.ac.uk/interpro/search/sequence/		mobidb-lite annotated only if >50 aa
CD-Search	https://www.ncbi.nlm.nih.gov/Structure/cdd/wrpsb.cgi		cutoff<10E-03
DeepCoil2	https://toolkit.tuebingen.mpg.de/tools/deepcoil2		cutoff>0.35
cNLS Mapper	https://nls-mapper.iab.keio.ac.jp/cgi-bin/NLS_Mapper_form.cgi		cutoff>5
ExPasy ScanProSite	https://prosite.expasy.org/scanprosite/
ExPasy ProtParam	https://web.expasy.org/protparam/
ExPasy Sim	https://web.expasy.org/sim/
BlastP	https://blast.ncbi.nlm.nih.gov/Blast.cgi?PROGRAM=blastp&PAGE_TYPE=BlastSearch&LINK_LOC=blasthome
mobiDB-lite	part of the InterProScan suite		cutoff ≥ 50 aa length IDR

## Sheet: NAV2 mRNAs
gene/mRNA	exons (tot/cod)	TSL	identifiers	mRNA nt	coding nt	protein aa	notes	size (genom)	chromosome (incl. UTRs)	source/reference
transcript variant 2; isoform 2; NAV2-201	38/38	1	CCDS7850.1 NM_145117.5 NP_660093.2 ENST00000349880.9	11492	7290	2429	"original" NAV2 since Merrill et al. (2002); studied by Maes et al. (2002), Muley et al. (2008), Merrill et al. (2002)			Merrill et al. 2002
transcript variant 1; isoform 1; NAV2-203	39/39	5	CCDS7851.2 NM_182964.6 NP_892009.3 ENST00000396085.6	11501	7299	2432	Cloned by Maes et al. (2002)
transcript variant 3; isoform 3; NAV2-202	38/38	1	CCDS53612.1 NM_001111018.2 NP_001104488.1 ENST00000360655.8	10667	7098	2365		770875	hg38 chr11:19,350,724-20,121,598
transcript variant 5; isoform 5; NAV2-204	41/41	5	CCDS58126.1 NM_001244963.2 NP_001231892.1 ENST00000396087.7	7882	7467	2488	cloned by Peeters et al. (2004), studied by Accogli et al. (2022); used in AlphaFold
transcript variant 4; isoform 4; NAV2-212	28/27	2	CCDS44552.1 NM_001111019.3 NP_001104489.1 ENST00000533917.5	5084	4482	1493

## Sheet: NAV2-tv2 cDNA
Exon	cDNA (pos)	cDNA (nt)	protein (aa)	protein (pos)	Feature 1
1	1-267	267	89	1-89
2	268-385	118	39.3333	90-128.1
3	386-438	53	17.6667	129.1-146
4	439-511	73	24.3333	147-170.1
5	512-770	259	86.3333	171.1-256.2	SxIP1 (254-262)
6	771-931	161	53.6667	257.2-310.1	SxIP1 (254-262)
7	932-2033	1102	367.333	311.1-677.2
8	2034-2146	113	37.6667	678.2-715.1
9	2147-2255	109	36.3333	716.1-751.2
10	2256-2645	390	130	752.2-881.2
11	2646-2768	123	41	882.2-922.2
12	2769-2907	139	46.3333	923.2-969
13	2908-3199	292	97.3333	970-1066.1
14	3200-3902	703	234.333	1067.1-1300.2
15	3903-4370	468	156	1301.2-1456.2
16	4371-4436	66	22	1457.2-1478.2
17	4437-4481	45	15	1479.2-1493.2
18	4482-4642	161	53.6667	1494.2-1547.1
19	4643-4831	189	63	1548.1-1610.1
20	4832-4884	53	17.6667	1611.1-1628
21	4885-4908	24	8	1629-1636
22	4909-4983	75	25	1637-1661
23	4984-5067	84	28	1662-1689
24	5068-5179	112	37.3333	1690-1726.1
25	5180-5325	146	48.6667	1727.1-1775
26	5326-5498	173	57.6667	1776-1832.2
27	5499-5652	154	51.3333	1833.2-1884
28	5653-5815	163	54.3333	1885-1938.1
29	5816-5916	101	33.6667	1938.2-1972
30	5917-6012	96	32	1973-2004
31	6013-6181	169	56.3333	2005-2060.1
32	6182-6417	236	78.6667	2061.1-2139
33	6418-6572	155	51.6667	2140-2190.2
34	6573-6644	72	24	2191.2-2214.2
35	6645-6841	197	65.6667	2215.2-2280.1
36	6842-6960	119	39.6667	2281.1-2320
37	6961-7164	204	68	2321-2388
38	7165-7290	126	42	2389-2429
	total:	7290	2430
			(incl. stop)

## Sheet: NAV2-tv2 feat
position (aa)	length	feature	score	notes	source/reference
77-190	114	CH_NAV2	3.29e-77	CH domain found in NAV2	CD-Search (NCBI)
85-192	108	CH-domain		calponin homology; single CH may bind actin	InterProScan
85-192	108	CH domain	21.29	calponin homology; single CH may bind actin	Expasy ScanProsite
89-191	103	CH domain		calponin homology; single CH may bind actin	Maes et al. (2002)
117-187	71	putative transmembrane domain		hydrophobic (present in NAV2 and NAV3 only)	Coy et al. (2002)
164-190	27	putative actin-binding domain		ABD by homology to alpha-actinin	Coy et al. (2002)
192-255	64	Gln-rich region	11.321	low complexity	Expasy ScanProsite
194-652	459	intrinsically disordered IDR1		assembly and disassembly of microfilaments and microtubules	InterPro/mobiDB-lite
207-394	188	PRK07003 super family	3.78e-05	DNA polymerase III subunit gamma/tau	CD-Search (NCBI)
254-262	9	SxIP motif (MQSRLPGPT) SxIP1		binds EB proteins	Jiang et al., 2012
286-715	430	Herpes_BLLF1 super family	6.08e-05	Herpes virus major outer envelope glycoprotein (BLLF1)	CD-Search (NCBI)
297-715	419	basic coiled-coil domain (putative)		present in NAV2 only	Coy et al. (2002)
301-305	5	poly-Pro (PPPPP)		potential SH3-binding motif (Stringham et al., 2002)	Accogli et al. (2022)
507-539	33	bipartite NLS	6	score of 3, 4, or 5 localized to both the nucleus and the cytoplasm	cNLS Mapper
539-547	9	SxIP motif (IASFIPKGG) SxIP2		binds EB proteins	Jiang et al., 2012
560-568	9	SxIP motif (SHSGIPKPG) SxIP3		binds EB proteins	Abe et al. (2014); Jiang et al., 2012
719-752	34	coiled-coil domain		mediate a plethora of biological interactions	Maes et al. (2002)
792-1285	494	36% ident. w/hNAV1 MTB	1e-56	mNAV1 microtubule-binding domain (Martínez-López et al., 2005)	BlastP
837-1065	229	cytoskeletal-interacting domain		defined by deletion analysis of hNAV2.i2	Muley et al. (2008)
916-1128	213	intrinsically disordered IDR2		assembly and disassembly of microfilaments and microtubules	InterPro/mobiDB-lite
946-1298	353	PHA03307 super family	0.000471	transcriptional regulator ICP4; Provisional; alphaherpesvirus	CD-Search (NCBI)
1190-1260	71	intrinsically disordered IDR3		assembly and disassembly of microfilaments and microtubules	InterPro/mobiDB-lite
1332-1389	58	intrinsically disordered IDR4		assembly and disassembly of microfilaments and microtubules	InterPro/mobiDB-lite
1340-1627	288	Ser-rich region SRR1	18.396	low complexity	Expasy ScanProsite
1450-1537	88	intrinsically disordered IDR5		assembly and disassembly of microfilaments and microtubules	InterPro/mobiDB-lite
1469-1477	9	SxIP motif (CRSTLPRKQ) SxIP4		binds EB proteins	Jiang et al., 2012
1625-1718	94	coiled-coil domain		mediate a plethora of biological interactions	Maes et al. (2002)
1639-1704	66	coilded-coil domain CC*1	0.704	mediate a plethora of biological interactions	DeepCoil2
1690-1710	21	LKK actin-binding motif (potential)		actin-binding site	Stringham et al. (2002)
1692-1705	14	LKK actin-binding motif (potential)		aligned to consensus	Van Troys et al. (1999)
1702-1709	8	actin-binding domain (putative)		homology to the LKKE actin binding motif	Maes et al. (2002)
1734-1828	95	intrinsically disordered IDR6		assembly and disassembly of microfilaments and microtubules	InterPro/mobiDB-lite
1743-1835	93	Ser-rich region SRR2	10.677	low complexity	Expasy ScanProsite
1766-1780	15	monopartite NLS	8	score of 7 or 8 partially localized to the nucleus	cNLS Mapper
1808-1811	4	PXXP motif (PSSP)		potential SH3-binding motif	Coy et al. (2002)
1811-1814	4	PXXP motif (PKLP)		potential SH3-binding motif	Coy et al. (2002)
1840-1897	58	coiled-coil domain		mediate a plethora of biological interactions	Maes et al. (2002)
1844-1897	54	coilded-coil domain CC*2	0.598	mediate a plethora of biological interactions	DeepCoil2
1877-1897	21	LKK actin-binding motif (potential)		actin-binding site	Stringham et al. (2002)
1879-1892	14	LKK actin-binding motif (potential)		aligned to consensus	Van Troys et al. (1999)
1890-1898	9	actin-binding domain (putative)		homology to the LKKE actin binding motif	Maes et al. (2002)
1920-2371	452	AAA expanded		domain implied by AlphaFold	AlphaFold
2090-2244	155	AAA+_ATPase		AAA - ATPases associated with a variety of cellular activities	InterProScan
2090-2260	171	AAA domain		AAA - ATPases associated with a variety of cellular activities	Maes et al. 2002
2094-2181	88	AAA_22	2.68e-05	AAA - ATPases associated with a variety of cellular activities	CD-Search (NCBI)
2098-2105	8	ATP/GTP binding site motif A		similar to the P-loop of RAS-like proteins	Maes et al. 2002
2098-2105	8	Walker A motif (P-loop)		ATP/GTP binding	InterProScan
2164-2169	6	Walker B motif		ATP/GTP binding	InterProScan
2364-2429	66	intrinsically disordered IDR7		assembly and disassembly of microfilaments and microtubules	InterPro/mobiDB-lite
2429 total
pI = 9.11
MW = 261407.85
*Could not confirm the first LKK site (following the CH domain) shown in Stringham & Schmidt (2009)
*Could not confirm the polyproline putative SH3-binding sites shown in Stringham & Schmidt (2009)

## Sheet: NAV2-tv5 cDNA
Exon	cDNA (pos)	cDNA (nt)	protein (aa)	protein (pos)	Prot feat 1	Prot feat 2	Prot feat 3	Prot feat 4	Notes
1	1-267	267	89	1-89	CH (85-192)
2	268-385	118	39.3333	90-128.1	CH (85-192)
3	386-438	53	17.6667	129.1-146	CH (85-192)
4	439-511	73	24.3333	147-170.1	CH (85-192)	ABD (164-190)
5	512-770	259	86.3333	171.1-256.2	CH (85-192)	ABD (164-190)	QRR (192-255)	IDR1 (194-675)
6	771-839	69	23	257.2-279.2	SxIP1 (277-285)			IDR1 (194-675)	in tv5 not tv2 (+23 aa)
7	840-1000	161	53.6667	280.2-333.1	SxIP1 (277-285)			IDR1 (194-675)
8	1001-2102	1102	367.333	334.1-700.2	CC1 (512-529)		bNLS (530-562)	IDR1 (194-675)
9	2103-2215	113	37.6667	701.2-738.1
10	2216-2324	109	36.3333	739.1-774.2	CC2 (750-765)
11	2325-2714	390	130	775.2-904.2		MTB (815-1308)	CSID (860-1088)
12	2715-2837	123	41	905.2-945.2		MTB (815-1308)	CSID (860-1088)	IDR2 (939-1151)
13	2838-2976	139	46.3333	946.2-992		MTB (815-1308)	CSID (860-1088)	IDR2 (939-1151)
14	2977-3268	292	97.3333	993-1089.1		MTB (815-1308)	CSID (860-1088)	IDR2 (939-1151)
15	3269-3971	703	234.333	1090.1-1323.2	IDR3 (1213-1283)	MTB (815-1308)		IDR2 (939-1151)
16	3972-4439	468	156	1324.2-1479.2		IDR4 (1355-1412)	IDR5 (1473-1560)	SRR1 (1363-1683)
17	4440-4505	66	22	1480.2-1501.2			IDR5 (1473-1560)	SRR1 (1363-1683)
18	4506-4550	45	15	1502.2-1516.2			IDR5 (1473-1560)	SRR1 (1363-1683)
19	4551-4711	161	53.6667	1517.2-1570.1			IDR5 (1473-1560)	SRR1 (1363-1683)
20	4712-4900	189	63	1571.1-1633.1				SRR1 (1363-1683)
21	4901-4999	99	33	1634.1-1666.1				SRR1 (1363-1683)	in tv5 not tv2 (+33 aa)
22	5000-5052	53	17.6667	1667.1-1684				SRR1 (1363-1683)
23	5053-5076	24	8	1685-1692	CC3 (1690-1766)
24	5077-5151	75	25	1693-1717	CC3 (1690-1766)
25	5152-5235	84	28	1718-1745	CC3 (1690-1766)
26	5236-5347	112	37.3333	1746-1782.1	CC3 (1690-1766)
27	5348-5493	146	48.6667	1783.1-1831		IDR6 (1790-1887)	mNLS (1822-1831)	SRR2 (1799-1894)
28	5494-5502	9	3	1832-1834		IDR6 (1790-1887)		SRR2 (1799-1894)	in tv5 not tv2 (+3 aa)
29	5503-5675	173	57.6667	1835-1891.2		IDR6 (1790-1887)		SRR2 (1799-1894)
30	5676-5829	154	51.3333	1892.2-1943	CC4 (1898-1955)			SRR2 (1799-1894)
31	5830-5992	163	54.3333	1944-1997.1	CC4 (1898-1955)
32	5993-6093	101	33.6667	1998.1-2031
33	6094-6189	96	32	2032-2063
34	6190-6358	169	56.3333	2064-2119.1
35	6359-6594	236	78.6667	2120.1-2198	AAA (2149-2303)	WAM (2157-2164)
36	6595-6749	155	51.6667	2199-2249.2	AAA (2149-2303)	WBM (2223-2228)
37	6750-6821	72	24	2250.2-2273.2	AAA (2149-2303)
38	6822-7018	197	65.6667	2274.2-2339.1	AAA (2149-2303)
39	7019-7137	119	39.6667	2340.1-2379
40	7138-7341	204	68	2380-2447		IDR7 (2423-2488)
41	7342-7467	126	42	2448-2488		IDR7 (2423-2488)
	total:	7467	2489
			(incl. stop)

## Sheet: NAV2-tv5 feat
position (aa)	length	feature	score	notes	source/reference
77-190	114	CH_NAV2	2.97e-77	CH domain found in NAV2	CD-Search (NCBI)
85-192	108	CH domain		calponin homology; single CH may bind actin	Accogli et al. (2022)
85-192	108	CH domain	21.290	calponin homology; single CH may bind actin	Expasy ScanProsite
85-192	108	CH domain		calponin homology; single CH may bind actin	InterProScan
164-190	27	putative actin-binding domain		ABD by homology to alpha-actinin	Coy et al. (2002)
192-255	64	Gln-rich region (QRR)	11.321	low complexity	Expasy ScanProsite
194-675	482	intrinsically disordered IDR1		assembly and disassembly of microfilaments and microtubules	InterPro/mobiDB-lite
277-285	9	SxIP motif (KISRLPGPT) SxIP1		binds EB proteins	Jiang et al., 2012
309-738	430	Herpes_BLLF1 super family	2.89e-05	Herpes virus major outer envelope glycoprotein (BLLF1)	CD-Search (NCBI)
324-328	5	poly-Pro (PPPPP)		potential SH3-binding motif (Stringham et al., 2002)	Accogli et al. (2022)
498-531	34	coiled-coil domain		mediate a plethora of biological interactions	Accogli et al. (2022)
530-562	33	bipartite NLS	6	score of 3, 4, or 5 localized to both the nucleus and the cytoplasm	cNLS Mapper
562-570	9	SxIP motif (IASFIPKGG) SxIP2		binds EB proteins	Jiang et al., 2012
583-591	9	SxIP motif (SHSGIPKPG) SxIP3		binds EB proteins	Abe et al. (2014); Jiang et al., 2012
633-638	6	poly-Ser (SSSSSS)			Accogli et al. (2022)
743-771	29	coiled-coil domain		mediate a plethora of biological interactions	Accogli et al. (2022)
815-1308	494	36% ident. w/hNAV1 MTB	2e-56	mNAV1 microtubule-binding domain (Martínez-López et al., 2005)	BlastP
860-1088	229	cytoskeletal-interacting domain		defined by deletion analysis of hNAV2.i2; adjusted for NAV2.i5	Muley et al. (2008)
939-1151	213	intrinsically disordered IDR2		assembly and disassembly of microfilaments and microtubules	InterPro/mobiDB-lite
969-1321	353	PHA03307 super family	0.000385	transcriptional regulator ICP4; Provisional; alphaherpesvirus	CD-Search (NCBI)
1213-1283	71	intrinsically disordered IDR3		assembly and disassembly of microfilaments and microtubules	InterPro/mobiDB-lite
1355-1412	58	intrinsically disordered IDR4		assembly and disassembly of microfilaments and microtubules	InterPro/mobiDB-lite
1363-1683	321	Ser-rich region SRR1	18.782	low complexity	Expasy ScanProSite
1473-1560	88	intrinsically disordered IDR5		assembly and disassembly of microfilaments and microtubules	InterPro/mobiDB-lite
1492-1500	9	SxIP motif (CRSTLPRKQ) SxIP4		binds EB proteins	Jiang et al., 2012
1686-1773	88	coiled-coil domain		mediate a plethora of biological interactions	Accogli et al. (2022)
1687-1959	273	Mplasa_alph_rch super family	0.00128	helix-rich Mycoplasma protein	CD-Search (NCBI)
1692-1760	69	coiled-coild domain CC*1	0.727	mediate a plethora of biological interactions	DeepCoil2
1790-1887	98	intrinsically disordered IDR6		assembly and disassembly of microfilaments and microtubules	InterPro/mobiDB-lite
1799-1894	96	Ser-rich region SRR2	10.099	low complexity	Expasy ScanProsite
1822-1831	10	monopartite NLS	7.5	score of 7 or 8 partially localized to the nucleus	cNLS Mapper
1822-1850	29	bipartite NLS	6.3	score of 3, 4, or 5 localized to both the nucleus and the cytoplasm	cNLS Mapper
1824-1829	6	poly-Lys (KKKKRK)			Accogli et al. (2022)
1867-1870	4	PXXP motif (PSSP)		potential SH3-binding motif	Coy et al. (2002)
1870-1873	4	PXXP motif (PKLP)		potential SH3-binding motif	Coy et al. (2002)
1897-1964	68	coiled-coil domain		mediate a plethora of biological interactions	Accogli et al. (2022)
1903-1956	54	coiled-coild domain CC*2	0.589	mediate a plethora of biological interactions	DeepCoil2
1979-2430	452	AAA expanded		domain implied by AlphaFold	AlphaFold
2149-2303	155	AAA+_ATPase		AAA - ATPases associated with a variety of cellular activities	InterProScan
2153-2240	88	AAA_22	2.74e-05	AAA domain	CD-Search (NCBI)
2157-2164	8	Walker A motif (P-loop)		ATP/GTP binding	InterProScan
2223-2228	6	Walker B motif		ATP/GTP binding	InterProScan
2250-2267	18	AAA ATPase		AAA - ATPases associated with a variety of cellular activities	Accogli et al. (2022)
2423-2488	66	intrinsically disordered IDR7		assembly and disassembly of microfilaments and microtubules	InterPro/mobiDB-lite
2488 total
pI = 9.13
MW = 268167.41

## Sheet: NAV2-tv2 FASTA
NAV2-tv2 (isoform 2) FASTA
MPAILVASKMKSGLPKPVHSAAPILHVPPARAGPQPCYLKLGSKVEVSKTTYPSQIPLKSQVLQGLQEPA GEGLPLRKSGSVENGFDTQIYTDWANHYLAKSGHKRLIRDLQQDVTDGVLLAQIIQVVANEKIEDINGCP KNRSQMIENIDACLNFLAAKGINIQGLSAEEIRNGNLKAILGLFFSLSRYKQQQQQPQKQHLSSPLPPAV SQVAGAPSQCQAGTPQQQVPVTPQAPCQPHQPAPHQQSKAQAEMQSRLPGPTARVSAAGSEAKTRGGSTT ANNRRSQSFNNYDKSKPVTSPPPPPSSHEKEPLASSASSHPGMSDNAPASLESGSSSTPTNCSTSSAIPQ PGAATKPWRSKSLSVKHSATVSMLSVKPPGPEAPRPTPEAMKPA…

## Sheet: NAV2-tv5 FASTA
NAV2 isoform 5 (tv5) FASTA
MPAILVASKMKSGLPKPVHSAAPILHVPPARAGPQPCYLKLGSKVEVSKTTYPSQIPLKSQVLQGLQEPA GEGLPLRKSGSVENGFDTQIYTDWANHYLAKSGHKRLIRDLQQDVTDGVLLAQIIQVVANEKIEDINGCP KNRSQMIENIDACLNFLAAKGINIQGLSAEEIRNGNLKAILGLFFSLSRYKQQQQQPQKQHLSSPLPPAV SQVAGAPSQCQAGTPQQQVPVTPQAPCQPHQPAPHQQSKAQAEMQSSASSKDSSQSKIIRFTLGQKKISR LPGPTARVSAAGSEAKTRGGSTTANNRRSQSFNNYDKSKPVTSPPPPPSSHEKEPLASSASSHPGMSDNA PASLESGSSSTPTNCSTSSAIPQPGAATKPWRSKSLSVKHSATV…
