# Supplementary material for: The Neuron Navigators: Structure, function, and evolutionary history
Source: Front Mol Neurosci. 2023 Jan 12;15:1099554. doi: 10.3389/fnmol.2022.1099554 (PMC9877351; doi:10.3389/fnmol.2022.1099554)
Supplement: Supplementary file 5 [file Table_5.XLSX]

## Sheet: contents
Sheet name	Description	Identifier	Notes
NAV3 mRNAs	NAV3 mRNA variants
NAV3-tv1 cDNA	Exons and encoded aa in NAV3-tv1	NM_001024383.2	blue text indicates non-integer aa (D) or aa encoded across splice junction (E)
NAV3-tv1 feat	Positions of NAV3-tv1 protein features	NP_001019554.1	Features listed from multiple previous papers and algorithms
NAV3-tv1 FASTA	Amino acid sequence of NAV3-tv1	NP_001019554.1	FASTA format, suitable for protein analysis software
Search tools:
InterProScan	https://www.ebi.ac.uk/interpro/search/sequence/		mobidb-lite annotated only if >50 aa
CD-Search	https://www.ncbi.nlm.nih.gov/Structure/cdd/wrpsb.cgi		cutoff<10E-03
DeepCoil2	https://toolkit.tuebingen.mpg.de/tools/deepcoil2		cutoff>0.35
cNLS Mapper	https://nls-mapper.iab.keio.ac.jp/cgi-bin/NLS_Mapper_form.cgi		cutoff>5
ExPasy ScanProSite	https://prosite.expasy.org/scanprosite/
ExPasy ProtParam	https://web.expasy.org/protparam/
ExPasy Sim	https://web.expasy.org/sim/
mobiDB-lite	part of the InterProScan suite		cutoff ≥ 50 aa length IDR

## Sheet: NAV3 mRNAs
gene/mRNA	exons (tot/cod)	TSL	identifiers	mRNA nt	coding nt	protein aa	notes	size (genom)	chromosome (incl. UTRs)	source/reference
NAV3-transcript variant 1; isoform 1; NAV3-201	40/40	1	CCDS66432.1 NM_001024383.2 NP_001019554.1 ENST00000397909.7	10219	7158	2385	used in AlphaFold
NAV3-transcript variant 2; NAV3-202	39/39	1	CCDS41815.1 NM_014903.6 NP_055718.4 ENST00000536525.6	10153	7092	2363				Coy et al. (2002)
										Maes et al. (2002)

## Sheet: NAV3-tv1 cDNA
Exon	cDNA (pos)	cDNA (nt)	protein (aa)	protein (pos)	Prot feat 1	Prot feat 2	Prot feat 3	Prot feat 4	Prot feat 5
1	1-243	243	81	1-81	CH (77-184)
2	244-361	118	39.3333	82-120.1	CH (77-184)
3	362-414	53	17.6667	121.1-138	CH (77-184)
4	415-487	73	24.3333	139-162.1	CH (77-184)	ABD (156-182)
5	488-671	184	61.3333	163.1-223.2	CH (77-184)	ABD (156-182)	CC1 (167-202)	IDR1 (203-625)
6	672-740	69	23	224.2-246.2				IDR1 (203-625)
7	741-880	140	46.6667	247.2-293.1				IDR1 (203-625)
8	881-1907	1027	342.333	294.1-635.2		bNLS1 (470-502)		IDR1 (203-625)
9	1908-2023	116	38.6667	636.2-674.1
10	2024-2132	109	36.3333	675.1-710.2	CC2 (682-702)
11	2133-2516	384	128	711.2-838.2		MTB (751-1222)	CSID (798-1014)
12	2517-2636	120	40	839.2-878.2		MTB (751-1222)	CSID (798-1014)	IDR2 (877-1312)
13	2637-2769	133	44.3333	879.2-923		MTB (751-1222)	CSID (798-1014)	IDR2 (877-1312)
14	2770-3040	271	90.3333	924-1013.1		MTB (751-1222)	CSID (798-1014)	IDR2 (877-1312)
15	3041-3749	709	236.333	1014.1-1249.2	SRR1 (1032-1560)	MTB (751-1222)	CSID (798-1014)	IDR2 (877-1312)
16	3750-4238	489	163	1250.2-1412.2	SRR1 (1032-1560)		IDR3 (1410-1468)	IDR2 (877-1312)	LZ (1304-1325)
17	4239-4280	42	14	1413.2-1426.2	SRR1 (1032-1560)		IDR3 (1410-1468)
18	4281-4441	161	53.6667	1427.2-1480.1	SRR1 (1032-1560)		IDR3 (1410-1468)
19	4442-4630	189	63	1481.1-1543.1	SRR1 (1032-1560)
20	4631-4683	53	17.6667	1544.1-1561	SRR1 (1032-1560)
21	4684-4707	24	8	1562-1569		CC3 (1568-1648)
22	4708-4785	78	26	1570-1595		CC3 (1568-1648)
23	4786-4869	84	28	1596-1623		CC3 (1568-1648)
24	4870-4981	112	37.3333	1624-1660.1		CC3 (1568-1648)	IDR4 (1650-1778)
25	4982-5103	122	40.6667	1661.1-1701	SRR2 (1669-1767)		IDR4 (1650-1778)	bNLS2 (1695-1726)
26	5104-5124	21	7	1702-1708	SRR2 (1669-1767)		IDR4 (1650-1778)	bNLS2 (1695-1726)
27	5125-5297	173	57.6667	1709-1765.2	SRR2 (1669-1767)		IDR4 (1650-1778)	bNLS2 (1695-1726)
28	5298-5363	66	22	1766.2-1787.2	SRR2 (1669-1767)		IDR4 (1650-1778)
29	5364-5517	154	51.3333	1788.2-1839		CC4 (1792-1852)
30	5518-5692	175	58.3333	1840-1897.1	SRR3 (1867-1885)	CC4 (1792-1852)
31	5693-5790	98	32.6667	1898.1-1930
32	5791-5886	96	32	1931-1962
33	5887-6055	169	56.3333	1963-2018.1
34	6056-6291	236	78.6667	2019.1-2097	AAA (2048-2202)	WAM (2056-2063)
35	6292-6446	155	51.6667	2098-2148.2	AAA (2048-2202)	WBM (2122-2127)
36	6447-6518	72	24	2149.2-2172.2	AAA (2048-2202)
37	6519-6715	197	65.6667	2173.2-2238.1	AAA (2048-2202)
38	6716-6834	119	39.6667	2239.1-2278
39	6835-7038	204	68	2279-2346
40	7039-7158	120	40	2347-2385
	total:	7158	2386
			(incl. stop)

## Sheet: NAV3-tv1 feat
position (aa)	length	feature	score	notes	source/reference
74-179	106	alpha-actinin homology	3e-14	32% identity to alpha-actinin (human alpha-actinin-1 isoform a)	BLAST
77-184	108	CH-domain		calponin homology; single CH may bind actin	InterProScan
77-184	108	CH domain	22.297	calponin homology; single CH may bind actin	Expasy ScanProsite
79-183	105	CH_NAV3	7.8e-70	calponin homology (CH) domain found in neuron navigator 3	CD-Search (NCBI)
81-183	102	CH domain		calponin homology; single CH may bind actin	Maes et al. (2002)
109-179	71	putative transmembrane domain		hydrophobic (present in NAV2 and NAV3 only)	Coy et al. (2002)
156-182	27	putative actin-binding domain		core ABD by homology to alpha-actinin (60% ident 161-175)	Coy et al. (2002)
203-625	423	intrinsically disordered IDR1		assembly and disassembly of microfilaments and microtubules	InterPro/mobiDB-lite
204-609	406	Herpes_BLLF1 super family	1.01e-07	Herpes virus major outer envelope glycoprotein (BLLF1)	CD-Search (NCBI)
244-252	9	SxIP motif (KPTRLPGPS) SxIP1		binds EB proteins	Jiang et al., 2012
470-502	33	bipartite NLS bNLS1	5.2	score 3, 4, or 5 localized to both the nucleus and the cytoplasm	cNLS Mapper
473-502	30	bipartite NLS	5.1	score 3, 4, or 5 localized to both the nucleus and the cytoplasm	cNLS Mapper
502-510	9	SxIP motif (IASLIPKGS) SxIP2		binds EB proteins	Jiang et al., 2012
523-531	9	SxIP motif (SSSGIPKPG) SxIP3		binds EB proteins	Jiang et al., 2012
678-711	34	coiled-coil domain		mediate a plethora of biological interactions	Maes et al. (2002)
751-1222	472	38.3% ident. w/hNAV1 MTB	3e-70	mNAV1 microtubule-binding domain (Martínez-López et al., 2005)	BlastP
798-1014	217	50% identity with NAV2 CSID	9e-47	NAV2 cytoskeletal-interacting domain (Muley et al., 2008)	BlastP
877-1312	436	intrinsically disordered IDR2		assembly and disassembly of microfilaments and microtubules	InterPro/mobiDB-lite
969-1293	325	PHA03307 super family	1.44e-05	transcriptional regulator ICP4; Provisional; alphaherpesvirus	CD-Search (NCBI)
1032-1560	529	Ser-rich region SRR1	23.991	low complexity	Expasy ScanProsite
1304-1325	22	Leucine zipper (putative)			Coy et al. (2002)
1410-1468	59	intrinsically disordered IDR3		assembly and disassembly of microfilaments and microtubules	InterPro/mobiDB-lite
1558-1652	95	coiled-coil domain		mediate a plethora of biological interactions	Maes et al. (2002)
1572-1638	67	coiled-coild domain CC*1	>0.7	mediate a plethora of biological interactions	DeepCoil2
1624-1644	21	LKK-binding motif (potential)	7e-11	actin-binding site (71% identity with corresponding site in NAV2)	BlastP
1626-1639	14	LKK actin-binding motif (potential)		aligned to consensus	Van Troys et al. (1999)
1636-1643	8	actin-binding domain (putative)		homology to the LKKE actin binding motif	Maes et al. (2002)
1650-1778	129	intrinsically disordered IDR4		assembly and disassembly of microfilaments and microtubules	InterPro/mobiDB-lite
1655-1660	6	PXXPXK motif (PDHPPK)		potential SH3-binding motif	Coy et al. (2002)
1669-1767	99	Ser-rich region SRR2	8.555	low complexity	Expasy ScanProsite
1694-1725	32	bipartite NLS	5.3	score 3, 4, or 5 localized to both the nucleus and the cytoplasm	cNLS Mapper
1695-1726	32	bipartite NLS bNLS2	6.3	score 3, 4, or 5 localized to both the nucleus and the cytoplasm	cNLS Mapper
1720-1749	30	bipartite NLS	5.4	score 3, 4, or 5 localized to both the nucleus and the cytoplasm	cNLS Mapper
1741-1744	4	PXXP motif (PASP)		potential SH3-binding motif	Coy et al. (2002)
1744-1747	4	PXXP motif (PKLP)		potential SH3-binding motif	Coy et al. (2002)
1796-1852	57	coiled-coil domain		mediate a plethora of biological interactions	Maes et al. (2002)
1799-1847	49	coiled-coild domain CC*2	>0.7	mediate a plethora of biological interactions	DeepCoil2
1832-1852	21	LKK-binding motif (potential)	4e-18	actin-binding site (90% identity with corresponding site in NAV2)	BlastP
1834-1847	14	LKK actin-binding motif (potential)		aligned to consensus	Van Troys et al. (1999)
1845-1853	9	actin-binding domain (putative)		homology to the LKKE actin binding motif	Maes et al. (2002)
1862-1865	4	PXXP motif (PTRP)		potential SH3-binding motif	Coy et al. (2002)
1867-1885	19	Ser-rich region SRR3	8.555	low complexity	Expasy ScanProsite
1905-2322	418	AAA expanded		domain implied by AlphaFold	AlphaFold
2048-2218	171	AAA domain		AAA - ATPases associated with a variety of cellular activities	Maes et al. 2002
2048-2202	155	AAA+_ATPase		AAA - ATPases associated with a variety of cellular activities	InterProScan
2049-2169	121	AAA	4.06e-05	ATPases associated with a variety of cellular activities	CD-Search (NCBI)
2056-2063	8	Walker A motif (P-loop)		ATP/GTP binding	InterProScan
2058-2065	8	ATP/GTP binding site motif A		similar to the P-loop of RAS-like proteins	Maes et al. 2002
2122-2127	6	Walker B motif		ATP/GTP binding	InterProScan
2385 total
pI = 8.92
MW = 255648.00
*Could not confirm the first LKK site (following the CH domain) shown in Stringham & Schmidt (2009)
*Could not confirm the polyproline putative SH3-binding sites shown in Stringham & Schmidt (2009)

## Sheet: NAV3-tv1 FASTA
NAV3 isoform 1 (tv1) FASTA
MPVLGVASKLRQPAVGSKPVHTALPIPNLGTTGSQHCSSRPLELTETESSMLSCQLALKSTCEFGEKKPL QGKAKEKEDSKIYTDWANHYLAKSGHKRLIKDLQQDIADGVLLAEIIQIIANEKVEDINGCPRSQSQMIE NVDVCLSFLAARGVNVQGLSAEEIRNGNLKAILGLFFSLSRYKQQQHHQQQYYQSLVELQQRVTHASPPS EASQAKTQQDMQSSLAARYATQSNHSGIATSQKKPTRLPGPSRVPAAGSSSKVQGASNLNRRSQSFNSID KNKPPNYANGNEKDSSKGPQSSSGVNGNVQPPSTAGQPPASAIPSPSASKPWRSKSMNVKHSATSTMLTV KQSSTATSPTPSSDRLKPPVSEGVKTAPSGQKSMLEKFKLVNAR…
