# Supplementary material for: The Neuron Navigators: Structure, function, and evolutionary history
Source: Front Mol Neurosci. 2023 Jan 12;15:1099554. doi: 10.3389/fnmol.2022.1099554 (PMC9877351; doi:10.3389/fnmol.2022.1099554)
Supplement: Supplementary file 6 [file Table_6.XLSX]

## Sheet: proteins
Species	Protein	nucleotide	genome	protein	Domains
Hydra vulgaris	NAV1 iso X1	XM_047270286.1	LOC100207311	XP_047126242.1	P-loop NTPase
Hydra vulgaris	NAV1 iso X4	HAAD01002736	NC_061157	XP_047126245.1	P-loop NTPase
Trichoplax sp. H2	NAV2			RDD46365.1	P-loop NTPase & 2 coiled-coil
Trichoplax adhaerens	TRIADDRAFT_54591		6752262	XP_002111049.1	P-loop NTPase
Dictyostelium discoideum	DDB0185859			Q54Q34, XP_638763.1	CH1 domain
Search tools:
InterProScan	https://www.ebi.ac.uk/interpro/search/sequence/			mobidb-lite annotated only if >50 aa
CD-Search	https://www.ncbi.nlm.nih.gov/Structure/cdd/wrpsb.cgi			cutoff<10E-03
DeepCoil2	https://toolkit.tuebingen.mpg.de/tools/deepcoil2			cutoff>0.35
cNLS Mapper	https://nls-mapper.iab.keio.ac.jp/cgi-bin/NLS_Mapper_form.cgi			cutoff>5
ExPasy ScanProSite	https://prosite.expasy.org/scanprosite/
ExPasy ProtParam	https://web.expasy.org/protparam/
ExPasy Sim	https://web.expasy.org/sim/
mobiDB-lite	part of the InterProScan suite			cutoff ≥ 50 aa length IDR

## Sheet: Hydra X1
position (aa)	length	feature	score	notes	source/reference
428-776	349	KRR1 LYS_RICH region	8.783		Expasy ScanProsite
514-871	358	PTZ00108 super family	0.000117	DNA topoisomerase 2-like protein; Provisional	CD-Search (NCBI)
633-647	15	NLS_BP	4	Bipartite nuclear localization signal	Expasy ScanProsite
1117-1498	382	Nav/unc-53 family			InterProScan
1192-1357	166	P-loop_NTPase			InterProScan
1217-1255	39	P-loop NTPase	0.000586		CD-Search (NCBI)
1221-1228	8	Walker A motif			InterProScan
none	n.a.	Coiled-coil		none found by DeepCoil2	DeepCoil2
1514 total
pI = 9.12
MW = 175365.33

## Sheet: Hydra X4
position (aa)	length	feature	score	notes	source/reference
245-593	349	KRR1 Lys-rich region	8.783		Expasy ScanProsite
331-688	358	PTZ00108 super family	0.00013	DNA topoisomerase 2-like protein; Provisional	CD-Search (NCBI)
450-464	15	NLS_BP	4	bipartite NLS	Expasy ScanProsite
1006-1316	311	homology region with hNAV2		34% identity with aa 2125-2455 of hNAV2 iso 5 (AAA domain)	BLAST
1009-1174	166	P-loop_NTPase			InterProScan
1034-1072	39	P-loop NTPase	0.000567		CD-Search (NCBI)
1038-1045	8	Walker A motif			InterProScan
none	n.a.	Coiled-coil		none found by DeepCoil2	DeepCoil2
1331 total
pI = 9.17
MW = 154177.02

## Sheet:  Trichoplax H2 NAV2
position (aa)	length	feature	score	notes	source/reference
1-67	67	IDR1		intrinsically disordered region	mobiDb-lite
280-335	56	IDR2		intrinsically disordered region	mobiDb-lite
317-`1303	987	Nav/unc-53 family			InterProScan
369-434	66	IDR3		intrinsically disordered region	mobiDb-lite
599-1332	734	sequence homology with hNAV2i5	14.2 bits(26)	27% identity with hNAV2i5 1693-2456 (764 aa; CC1, CC2, NTPase)	BLASTp
599-1336	738	sequence homology with mNAV1	9e-51	25% identity with mNAV1 1081-1861	BLASTp
608-622	15	coiled-coild domain CC*1A	0.377	mediate a plethora of biological interactions	DeepCoil2
629-658	30	coiled-coild domain CC*1B	0.695	mediate a plethora of biological interactions	DeepCoil2
821-839	19	coiled-coild domain CC*2A	0.565	mediate a plethora of biological interactions	DeepCoil2
844-869	26	coiled-coild domain CC*2B	0.702	mediate a plethora of biological interactions	DeepCoil2
894-1308	413	AAA expanded		domain implied by BLAST homology to hNAV2i5	BLAST Protein
1062-1171	110	P-loop_NTPase			InterProScan
1300-1333	34	bipartite NLS	5	score of 3, 4, or 5 localized to both the nucleus and the cytoplasm	cNLS Mapper
none	n.a.	No relevant seq homology to hNAV2 ABD		4 aa identity in one 5 aa stretch	Blast Protein
none	n.a.	No sequence homology to hNAV1 MBD		microtubule binding domain defined by deletion mapping mNAV1	Blast Protein
none	n.a.	No sequence homology to hNAV2 CSID		cytoskeletal interaction domain defined by deletion mapping hNAV2	Blast Protein
none	n.a.	no conserved domains by CD-search			CD-Search (NCBI)
none	n.a.	no conserved domains by Expasy ScanProsite			Expasy ScanProsite
1349 total
pI = 9.34
MW = 152701.81

## Sheet:  Trichoplax adhaerens
position (aa)	length	feature	score	notes	source/reference
1-141	141	IDR1		intrinsically disordered region	mobiDb-lite
293-777	485	homology with hNAV2i5		24% ident with 1693-2204 human NAV2 iso 5 (CC*1-CC*2-AAA)	BLAST
302-316	15	coiled-coild domain CC*1A	0.454	mediate a plethora of biological interactions	DeepCoil2
323-353	31	coiled-coild domain CC*1B	0.751	mediate a plethora of biological interactions	DeepCoil2
514-532	19	coiled-coild domain CC*2A	0.682	mediate a plethora of biological interactions	DeepCoil2
538-565	28	coiled-coild domain CC*2B	0.827	mediate a plethora of biological interactions	DeepCoil2
none	n.a.	no conserved domains by InterProScan			InterProScan
none	n.a.	no conserved domains by CD-search			CD-Search (NCBI)
none	n.a.	no conserved domains by Expasy ScanProsite			Expasy ScanProsite
785 total
pI = 9.63
MW = 88384.15

## Sheet: DDB0185859 feat
position (aa)	length	feature	score	notes	source/reference
49-114	66	IDR1 (intrinsically disordered region)			MobiDB-lite
77-85	9	SxIP motif (PPSRLPPTP) SxIP1		binds EB proteins	Jiang et al., 2012
139-288	150	Spectrin/filamin related cytoskeletal protein			InterProScan
144-251	108	CH domain	3.05e-05		CD-Search (NCBI)
144-251	108	CH domain	19.409		Expasy ScanProSite
144-251	108	CH domain			InterProScan
149-247	99	homology region with hNAV2	6e-13	29% identity with 90-185 (96 aa) of hNAV2 iso 5 (CH domain of hNAV2)	BLAST
266-732	467	IDR2 (intrinsically disordered region)			MobiDB-lite
268-315	48	NRR Asn-rich region	20.426		Expasy ScanProSite
293-305	13	PRX1 Proline-rich extensin family		plant cell-wall proteins; multiple tandem SPPPP repeats	InterProScan
320-638	319	PRR Pro-rich region	47.456		Expasy ScanProSite
367-388	22	PRX2 Proline-rich extensin family		plant cell-wall proteins; multiple tandem SPPPP repeats	InterProScan
402-418	17	PRX3 Proline-rich extensin family		plant cell-wall proteins; multiple tandem SPPPP repeats	InterProScan
423-440	18	PRX4 Proline-rich extensin family		plant cell-wall proteins; multiple tandem SPPPP repeats	InterProScan
458-483	26	PRX5 Proline-rich extensin family		plant cell-wall proteins; multiple tandem SPPPP repeats	InterProScan
320-584	265	PHA03247 super family	1.48e-12	large tegument simplexvirus protein UL36; Provisional; deubiquitinase	CD-Search (NCBI)
619-818	200	Spectrin/filamin related cytoskeletal protein			InterProScan
641-744	104	ERR Glu-rich region	12.644		Expasy ScanProSite
643-717	75	QRR Gln-rich region	16.201		Expasy ScanProSite
none	n.a.	No relevant seq homology to hNAV2 ABD		homology to putative actin binding domain not found in/near CH	Blast Protein
none	n.a.	No sequence homology to hNAV1 MBD		microtubule binding domain defined by deletion mapping mNAV1	Blast Protein
none	n.a.	No sequence homology to hNAV2 CSID		cytoskeletal interaction domain defined by deletion mapping hNAV2	Blast Protein
none	n.a.	NLS nuclear localization signal		none found by NLS Mapper	NLS Mapper
none	n.a.	Coiled-coil		none found by DeepCoil2	DeepCoil2
977 total
pI = 5.07
MW = 107913.00
